# Supplementary material for: Hierarchically Structured Polystyrene-Based Surfaces Amplifying Fluorescence Signals: Cytocompatibility with Human Induced Pluripotent Stem Cell
Source: Int J Mol Sci. 2021 Nov 4;22(21):11943. doi: 10.3390/ijms222111943 (PMC8584612; doi:10.3390/ijms222111943)
Supplement: Supplementary file 1 [file ijms-22-11943-s001.zip]

Archive with 3 entries (3 files):
- Supplementary_data..pdf
- Supplement_video_macro_structured_TCP.avi
- Supplement_video_Native_TCP.avi
